# Supplementary material for: Influence of Crosslinking Extent on Free Volumes of Silicone Rubber and Water Diffusion after Corona Discharge
Source: Materials (Basel). 2022 Oct 1;15(19):6833. doi: 10.3390/ma15196833 (PMC9571920; doi:10.3390/ma15196833)
Supplement: Supplementary file 1 [file materials-15-06833-s001.zip]

Archive with 1 entries (1 files):
- materials-1915912-supplementary.pdf
